# Supplementary material for: Structure of the active Gi-coupled human lysophosphatidic acid receptor 1 complexed with a potent agonist
Source: Nat Commun. 2022 Sep 15;13:5417. doi: 10.1038/s41467-022-33121-2 (PMC9477835; doi:10.1038/s41467-022-33121-2)
Supplement: Supplementary file 4 — Source Data [file 41467_2022_33121_MOESM4_ESM.xlsx]

## Sheet: Fig. 1b
		Mean	SEM
	n =	3
LPA	Vehicle	1	0
Log [M]	-11	0.99832	0.00751325
	-10	0.99732	0.0108542
	-9	0.953181	0.00841963
	-8	0.833018	0.00289567
	-7	0.7302	0.00426212
	-6	0.676341	0.00478103
	-5	0.715278	0.0156346
ONO-0740556	Vehicle	1	0
Log [M]	-11	0.9718	0.00348331
	-10	0.899888	0.00285206
	-9	0.760202	0.00405025
	-8	0.692202	0.00844888
	-7	0.679944	0.00883902
	-6	0.678901	0.00702103
	-5	0.683651	0.00995719

## Sheet: Fig. 2e
		WT		WT (1:5)		Y34A		K39A		R124A		W210A		L278A		K294A		L297A
		Mean	SEM	Mean	SEM	Mean	SEM	Mean	SEM	Mean	SEM	Mean	SEM	Mean	SEM	Mean	SEM	Mean	SEM
	n =	3		3		3		3		3		3		3		3		3
ONO-0740556	Vehicle	1	0	1	0	1	0	1	0	1	0	1	0	1	0	1	0	1	0
Log [M]	-11	0.99465	0.00251788	1.01727	0.00725654	1.0181	0.00502528	1.00608	0.00840884	0.998952	0.00471074	1.01753	0.00396258	0.986308	0.00159075	0.987103	0.00129441	1.01302	0.00440916
	-10	0.932066	0.00230461	0.948563	0.00276837	0.983073	0.00762427	1.0021	0.00133826	1.00012	0.00371366	1.0157	0.0049748	0.991566	0.00238915	0.865967	0.0124521	1.01394	0.0126541
	-9	0.828442	0.00666546	0.829611	0.00723143	0.817648	0.0164004	1.0047	0.00420605	0.982721	0.00293034	1.00173	0.00880754	0.905002	0.00629369	0.637314	0.0140528	0.99841	0.00909473
	-8	0.756932	0.00520901	0.761072	0.0201554	0.629456	0.00727431	0.937244	0.0143345	0.905545	0.023969	0.989412	0.00591019	0.759512	0.0197273	0.571526	0.0210436	0.909045	0.0254467
	-7	0.742689	0.00215056	0.767356	0.017285	0.605179	0.0066829	0.797254	0.0190087	0.696292	0.0290006	0.991095	0.004184	0.722404	0.0177711	0.558351	0.0185493	0.833292	0.0321093
	-6	0.742338	0.00242765	0.764491	0.0112101	0.604101	0.00546902	0.68331	0.0178137	0.580257	0.0267942	0.997978	0.0082331	0.739268	0.0230012	0.57398	0.0194064	0.828618	0.0264237
	-5	0.736287	0.00357388	0.77347	0.0105563	0.595227	0.00858755	0.661014	0.0128095	0.57205	0.0365767	1.01188	0.013311	0.744684	0.0292373	0.554952	0.0255187	0.839824	0.0219839

## Sheet: Sup. Fig. 3
		WT	WT(1:5)	Y34A	K39A	R124A	W210A	L278A	K294A	L297A
	1	1	0.491342	0.478355	0.677489	1.16883	0.517316	0.87013	0.865801	0.666667
	2	1	0.535109	0.493947	0.280872	0.745763	0.905569	N/A	0.692494	0.619855
	3	1	0.55836	0.44795	0.624606	1.2429	0.996845	1.43849	1.26183	1.06625
	4	1	0.67509	N/A	0.574007	1.28159	0.837545	1.03971	0.68231	0.606498
	average	1	0.564975	0.473417	0.539243	1.10977	0.814319	1.11611	0.875609	0.739816
	S.E.M.	0	0.033988	0.0110275	0.0767964	0.107015	0.0902748	0.137546	0.117303	0.094892
